# Supplementary material for: Genome-wide identification and characterization of the ZmBED gene family in maize and its putative roles in drought adaptation via rhizosheath formation
Source: Front Plant Sci. 2026 Jul 7;17:1884999. doi: 10.3389/fpls.2026.1884999 (PMC13385653; doi:10.3389/fpls.2026.1884999)
Supplement: Supplementary file 2 [file DataSheet2.xlsx]

## Sheet: Primers used in this study
Primers used in this study.
Primer name	Primer sequences (5’-3’)	Application
ZmBED11-F1	atacaccaaatcgactctagaATGGCCGTGGAAACTGCCAG	BED genes cloning into pSuper1300-GFP vector
ZmBED11-R1	gcccttgctcaccatggtaccCTTCTCTTCACGGGCAGAAGAA
ZmBED18-F1	atacaccaaatcgactctagaATGGGTGAGCCAAACAGCAAT
ZmBED18-R1	gcccttgctcaccatggtaccACGATTTGGAGAAGCTTTTATGA
ZmBED21-F1	atacaccaaatcgactctagaATGGAGGGGGTATCATCAGCTC
ZmBED21-R1	gcccttgctcaccatggtaccCCTAGTGAAATGACGTAGACAATTT
qRT-BED5-F	CAGCGACCACCACTACCTCC	RT-qPCR analysis of BED genes
qRT-BED5-R	CTTGTGCTGAAGATGACGACTG
qRT-BED7-F	CAGTCGCAAAATAAGCCAATGA
qRT-BED7-R	GCATGTCCCAATTCCAGCAC
qRT-BED16-F	ACAAGCACAAGAAGAGGTCCAA
qRT-BED16-R	CCTGGAGCTTACCCTCAACATAG
qRT-BED19-F	ACGAACTTTACCTCCTGCTGAA
qRT-BED19-R	TTGCTGAAGCCGTAGGTTGT
qRT-BED20-F	CGCACTATCAAGGAGGAGTTCTA
qRT-BED20-R	CCGTACTGCTCCCACCACAT
ZmActin-F	TAGTTGAGAATGGCTGACGAGG	internal reference gene for RT‑qPCR normalization
ZmActin-R	ATCTTCAGGCGAAACACGGAGC
